# Supplementary material for: Harnessing the Estradienone Scaffold to Develop Dual GPBAR1 and LIFR Modulators for Liver Fibrosis
Source: J Med Chem. 2025 Sep 24;68(19):20037–59. doi: 10.1021/acs.jmedchem.5c00705 (PMC12516728; doi:10.1021/acs.jmedchem.5c00705)
Supplement: Supplementary file 2 [file jm5c00705_si_002.csv]

Compound
1a		C[C@@]12[C@](CCC2=O)([H])[C@]3([H])CCC4=CC(CCC4=C3[C@@H](C5=CC=C(C6=CC=CC=C6)C=C5)C1)=O
1b		C[C@@]12[C@](CCC2=O)([H])[C@]3([H])CCC4=CC(CCC4=C3[C@@H](C5=CC=C(N(C)C)C=C5)C1)=O
1c		C[C@@]12[C@](CCC2=O)([H])[C@]3([H])CCC4=CC(CCC4=C3[C@@H](C5=CC=CC=C5)C1)=O
1d		C[C@@]12[C@](CCC2=O)([H])[C@]3([H])CCC4=CC(CCC4=C3[C@@H](CC5=CC=C(OC)C=C5)C1)=O
1e		C[C@@]12[C@](CCC2=O)([H])[C@]3([H])CCC4=CC(CCC4=C3[C@@H](CC5=CC=C(O)C=C5)C1)=O
1f		C[C@@]12[C@](CCC2=O)([H])[C@]3([H])CCC4=CC(CCC4=C3[C@@H](C5=CC=C(I)C=C5)C1)=O
1g		C[C@@]12[C@](CCC2=O)([H])[C@]3([H])CCC4=CC(CCC4=C3[C@@H](C5=CC=C(C6CC6)C=C5)C1)=O
1h		C[C@@]12[C@](CCC2=O)([H])[C@]3([H])CCC4=CC(CCC4=C3[C@@H](C5=CC=C(C6=C(C)C=C(C)C=C6C)C=C5)C1)=O
2a		C[C@@]12[C@](CCC2=O)([H])[C@]3([H])CCC4=CC(CCC4=C3[C@@H](C5=CC=C(C6=CC=C(OC)C=C6)C=C5)C1)=O
2b		C[C@@]12[C@](CCC2=O)([H])[C@]3([H])CCC4=CC(CCC4=C3[C@@H](C5=CC=C(C6=CC(F)=C(OC)C=C6)C=C5)C1)=O
2c		C[C@@]12[C@](CCC2=O)([H])[C@]3([H])CCC4=CC(CCC4=C3[C@@H](C5=CC=C(C6=C(F)C=C(OC)C=C6)C=C5)C1)=O
2d		C[C@@]12[C@](CCC2=O)([H])[C@]3([H])CCC4=CC(CCC4=C3[C@@H](C5=CC=C(C6=CC=C(Br)N=C6)C=C5)C1)=O
2e		C[C@@]12[C@](CCC2=O)([H])[C@]3([H])CCC4=CC(CCC4=C3[C@@H](C5=CC=C(C6=CC(OC)=CC(OC)=C6)C=C5)C1)=O
2f		C[C@@]12[C@](CCC2=O)([H])[C@]3([H])CCC4=CC(CCC4=C3[C@@H](C5=CC=C(C6=CC(C#N)=CC=C6)C=C5)C1)=O
2g		C[C@@]12[C@](CCC2=O)([H])[C@]3([H])CCC4=CC(CCC4=C3[C@@H](C5=CC=C(C6=CC(C(C)=O)=CC=C6)C=C5)C1)=O
2h		C[C@@]12[C@](CCC2=O)([H])[C@]3([H])CCC4=CC(CCC4=C3[C@@H](C5=CC=C(C6=CC=C(C#N)C=C6)C=C5)C1)=O
2i		C[C@@]12[C@](CCC2=O)([H])[C@]3([H])CCC4=CC(CCC4=C3[C@@H](C5=CC=C(C6=C(C#N)C=CC=C6)C=C5)C1)=O
2j		C[C@@]12[C@](CCC2=O)([H])[C@]3([H])CCC4=CC(CCC4=C3[C@@H](C5=CC=C(C6=CC(C#N)=C(OC)C=C6)C=C5)C1)=O
2k		C[C@@]12[C@](CCC2=O)([H])[C@]3([H])CCC4=CC(CCC4=C3[C@@H](C5=CC=C(C6=CC(C#N)=CC(OC)=C6)C=C5)C1)=O
2l		C[C@@]12[C@](CCC2=O)([H])[C@]3([H])CCC4=CC(CCC4=C3[C@@H](C5=CC=C(C6=CC(C#N)=CC=C6OC)C=C5)C1)=O
2m		C[C@@]12[C@](CCC2=O)([H])[C@]3([H])CCC4=CC(CCC4=C3[C@@H](C5=CC=C(C6=CC(C#N)=C(C)C=C6)C=C5)C1)=O
2n		C[C@@]12[C@](CCC2=O)([H])[C@]3([H])CCC4=CC(CCC4=C3[C@@H](C5=CC=C(C6=CC(C#N)=CC(C)=C6)C=C5)C1)=O
2o		C[C@@]12[C@](CCC2=O)([H])[C@]3([H])CCC4=CC(CCC4=C3[C@@H](C5=CC=C(C6=CC(C#N)=CC=C6C)C=C5)C1)=O
2p		C[C@@]12[C@](CCC2=O)([H])[C@]3([H])CCC4=CC(CCC4=C3[C@@H](C5=CC=C(C6=CC(C#C)=CC=C6)C=C5)C1)=O
2q		C[C@@]12[C@](CCC2=O)([H])[C@]3([H])CCC4=CC(CCC4=C3[C@@H](C5=CC=C(C6=CC=C(C#C)C=C6)C=C5)C1)=O
2r		C[C@@]12[C@](CCC2=O)([H])[C@]3([H])CCC4=CC(CCC4=C3[C@@H](C5=CC=C(C6=C(C#C)C=CC=C6)C=C5)C1)=O
2s		C[C@@]12[C@](CCC2=O)([H])[C@]3([H])CCC4=CC(CCC4=C3[C@@H](C5=CC=C(C6=CC(C(OC)=O)=CC=C6)C=C5)C1)=O
2t		C[C@@]12[C@](CCC2=O)([H])[C@]3([H])CCC4=CC(CCC4=C3[C@@H](C5=CC=C(C6=CC(C(O)=O)=CC=C6)C=C5)C1)=O
