# Supplementary material for: Harnessing the Estradienone Scaffold to Develop Dual GPBAR1 and LIFR Modulators for Liver Fibrosis
Source: J Med Chem. 2025 Sep 24;68(19):20037–59. doi: 10.1021/acs.jmedchem.5c00705 (PMC12516728; doi:10.1021/acs.jmedchem.5c00705)
Supplement: Supplementary file 3 [file jm5c00705_si_003.zip]

Archive with 4 entries (4 files):
- Supporting movie/SM1.mpg
- Supporting movie/SM2.mpg
- Supporting movie/SM3.mpg
- Supporting movie/SM4.mpg
